# Supplementary material for: Quality of Life and Functional Outcomes After Rectal Cancer Surgery: A Comparative Study Applying EORTC QLQ-C30, QLQ-CR29, and LARS Score at 1–6 Months Postoperatively
Source: Healthcare (Basel). 2026 Apr 30;14(9):1203. doi: 10.3390/healthcare14091203 (PMC13163284; doi:10.3390/healthcare14091203)
Supplement: Supplementary file 1 [file healthcare-14-01203-s001.zip]

Archive with 3 entries (3 files):
- File S1 EORTC QLQ-CR29.pdf
- File S2 SCORE LARS.pdf
- File S3 EORTC QLQ-C30.pdf
